# Supplementary material for: Autosomal Microsatellite Investigation Reveals Multiple Genetic Components of the Highlanders from Thailand
Source: Genes (Basel). 2021 Mar 8;12(3):383. doi: 10.3390/genes12030383 (PMC8000784; doi:10.3390/genes12030383)
Supplement: Supplementary file 1 [file genes-12-00383-s001.zip]

Archive with 1 entries (1 files):
- genes-1124042-SI.xlsx
